# Supplementary material for: Genetic diversity of enteric viruses responsible of gastroenteritis in urban and rural Burkina Faso
Source: PLoS Negl Trop Dis. 2024 Jul 8;18(7):e0012228. doi: 10.1371/journal.pntd.0012228 (PMC11230633; doi:10.1371/journal.pntd.0012228)
Supplement: S1 Table — (XLSX) [file pntd.0012228.s002.xlsx]

## Sheet: Sheet1
Year of enrolment	Month of enrolment	Number of RoV positives	Number of HAstV positives	Number of SaV positives	Number of NoV positives	Total number of positives	Number of samples tested	RoV detection rate	HAstV detection rate	SaV detection rate	NoV detection rate
2018	2	1	0	0	2	3	6	16.7	0	0	33.3
2018	3	0	0	1	0	1	4	0	0	25	0
2018	4	0	0	0	1	1	6	0	0	0	16.7
2018	5	0	1	1	0	2	5	0	20	20	0
2018	6	0	0	0	2	2	5	0	0	0	40
2018	7	0	2	2	2	6	15	0	13.3	13.3	13.3
2018	8	0	1	0	2	3	8	0	12.5	0	25
2018	9	0	0	0	0	0	7	0	0	0	0
2018	10	1	0	0	0	1	8	12.5	0	0	0
2018	11	2	0	0	0	2	4	50	0	0	0
2018	12	2	0	1	0	3	5	40	0	20	0
2019	1	2	0	1	0	3	10	20	0	10	0
2019	2	6	2	2	2	12	15	40	13.3	13.3	13.3
2019	3	6	0	2	2	10	14	42.9	0	14.3	14.3
2019	4	1	0	0	2	3	14	7.1	0	0	14.3
2019	5	0	0	2	2	4	15	0	0	13.3	13.3
2019	6	0	0	0	0	0	3	0	0	0	0
2019	7	1	2	0	5	8	19	5.3	10.5	0	26.3
2019	8	0	4	1	8	13	38	0	10.5	2.6	21.1
2019	9	0	3	1	1	5	17	0	17.6	5.9	5.9
2019	10	0	0	0	1	1	7	0	0	0	14.3
2019	11	0	1	0	5	6	28	0	3.6	0	17.9
2019	12	1	2	0	9	12	31	3.2	6.5	0	29
2020	1	4	2	0	1	7	29	13.8	6.9	0	3.4
2020	2	9	2	1	3	15	23	39.1	8.7	4.3	13
2020	3	4	1	1	2	8	16	25	6.2	6.2	12.5
2020	4	0	0	0	0	0	0	0	0	0	0
2020	5	0	0	0	0	0	0	0	0	0	0
2020	6	0	0	4	5	9	33	0	0	12.1	15.2
2020	7	0	4	5	14	23	74	0	5.4	6.8	18.9
2020	8	0	16	20	11	47	94	0	17	21.3	11.7
2020	9	0	6	11	3	20	90	0	6.7	12.2	3.3
2020	10	0	1	4	1	6	59	0	1.7	6.8	1.7
2020	11	0	2	7	9	18	50	0	4	14	18
2020	12	0	6	3	8	17	26	0	23.1	11.5	30.8
2021	1	8	1	2	15	26	35	22.9	2.9	5.7	42.9
2021	2	30	6	4	6	46	57	52.6	10.5	7	10.5
2021	3	23	1	7	6	37	51	45.1	2	13.7	11.8
2021	4	1	4	8	11	24	57	1.8	7	14	19.3
2021	5	0	0	0	3	3	27	0	0	0	11.1
2021	6	0	0	3	0	3	21	0	0	14.3	0
2021	7	0	3	7	6	16	31	0	9.7	22.6	19.4
2021	8	0	4	2	4	10	50	0	8	4	8
2021	9	0	1	0	7	8	43	0	2.3	0	16.3
2021	10	0	1	3	15	19	63	0	1.6	4.8	23.8
2021	11	0	1	1	4	6	18	0	5.6	5.6	22.2
2021	12	0	1	0	1	2	7	0	14.3	0	14.3
